# Supplementary material for: Lipopolysaccharide-induced depression-like model in mice: meta-analysis and systematic evaluation
Source: Front Immunol. 2023 Jun 8;14:1181973. doi: 10.3389/fimmu.2023.1181973 (PMC10285697; doi:10.3389/fimmu.2023.1181973)
Supplement: Supplementary file 1 [file DataSheet_1.xlsx]

## Sheet: 总表
Serial No.	Literature	Author and year	Animal strains	LPS				Behavioral Testing
				Serotype	Dose	Route of administration	Numbers of administration	Test time	Projects
2	Activation of liver X receptors prevents emotional and cognitive dysfunction by suppressing microglial M1-polarization and restoring synaptic plasticity in the hippocampus of mice	Xinxin Xu et al., 2021	C57BL/6 mice	O127: B8	0.83 mg/kg	ip	Once	24h after LPS injection	SPT, YMT, EPM ,TST ,MWM
3	Acute Diallyl Disulfide Administration Prevents and Reveres Lipopolysaccharide-Induced Depression-Like Behaviors in Mice via Regulating Neuroinflammation and Oxido-Nitrosative Stress	Xiaoyou Wei et al., 2021	C57BL6/J mice	0111: B4	0.1mg/kg	ip	Once	23h, 24h after LPS injection	TST,FST,OFT
5	Alpha-7 nicotinic receptor allosteric modulator PNU120596 prevents lipopolysaccharide-induced anxiety, cognitive deficit and depression-like behaviors in mice	Sami Alzarea 2019	C57BL/6 J mice	0127: B8	1 mg/kg	ip	Once	24h after LPS injection	EPM，YMT，FST
6	An Antagonistic Peptide of Gpr1 Ameliorates LPS-Induced Depression through the Hypothalamic-Pituitary-Ovarian Axis	Rongrong Li 2021	Balb/c mice	L4516(0127: B8)	0.83 mg/kg	ip	Once	24h after LPS injection	OFT, FST和SPT
7	Antidepressant Effect and Modulation of the Redox System Mediated by Tannic Acid on Lipopolysaccharide‑Induced Depressive and Inflammatory Changes in Mice	Karina Pereira Luduvico et al., 2020	Swiss mice	O55: B5	0.83 mg/kg	ip	Once	24h after LPS injection	OFT, FST,TST,ST
8	Antidepressant effects of combination of brexpiprazole and fluoxetine on depression-like behavior and dendritic changes in mice after inflammation	Min Ma et al., 2016	C57BL/6 mice	0111: B4	0.5mg/kg	ip	Once	24h after LPS injection	LMA, TST, FST
9	Antidepressant-Like Effect and Mechanism of Action of Honokiol on the Mouse Lipopolysaccharide (LPS) Depression Model	Bo Zhang et al., 2019	ICR mice	RH51487	1 mg/kg	ip	Once	24h after LPS injection	ATM, FST, TST
10	Antidepressant-Like Effect of Bauhinia blakeana Dunn in a Neuroinflammation Model in Mice	Maribel Herrera-Ruiz et al., 2019	ICR mice	/	0.083 mg/kg	ip	Repeatedly（Once a day for 4 days）	LPS injection for 4 days, behavioral testing starts on day 8	FST, OFT
11	Antidepressant-like effect of pramipexole in an inflammatory model of depression	Vicente Lieberknecht et al., 2016	Swiss mice	/	0.1 mg/kg	ip	Once	24h after LPS injection	FST, OFT, ST
12	Antidepressant-like effect of zileuton is accompanied by hippocampal neuroinflammation reduction and CREB/BDNF upregulation in lipopolysaccharide-challenged mice	Dan-Dan Li et al., 2017	ICR mice	055: B5	0.5mg/kg	ip	Once	24h after LPS injection	OFT, TST, FST ,NSFT
13	Antidepressant-like effects of dietary gardenia blue pigment derived from genipin and tyrosine	Kuang-Dai Li et al., 2019	C57BL/6J mice	/	0.83 mg/kg	ip	Once	LPS injection within 16-24h	OFT, FST, TST
14	Antidepressant-like Effects of Renin Inhibitor Aliskiren in an Inflammatory Mouse Model of Depression	Sami I. Alzarea et al., 2022	Wistar albino mice	0127: B8	0.5mg/kg	ip	Once	24h after LPS injection	0-24h SPT, 24h OFT, 25h后 TST, 26 hFST
15	Antidepressant-like effects of Schisandrin on lipopolysaccharide-induced mice : Gut microbiota, short chain fatty acid and TLR4/NF-κB signaling pathway	Yingying Sun et al., 2020	C57BL/6 mice	055: B5	0.83 mg/kg	ip	Once	24h after LPS injection	OFT, TST, FST
16	Antidepressant-like effects of solidagenone on mice with bacterial lipopolysaccharide (LPS)-induced depression	Gelvani Locateli et al., 2020	Swiss mice	/	0.6mg/kg	ip	Once	6h, 24h after LPS injection	OFT;OFT,TST
18	Anti-depression effects of ketogenic diet are mediated via the restoration of microglial activation and neuronal excitability in the lateral habenula	Viviane de Sousa Tomaz et al., 2020	C57BL/6J mice	/	0.5mg/kg	ip	Repeatedly（Once a day for 10 days）	24h after the last LPS injection	Social interaction test (SIT), TST, FST, SPT
20	Anti-Inflammatory Effects of Asian Fawn Lily (Erythronium japonicum) Extract on Lipopolysaccharide-Induced Depressive-Like Behavior in Mice	Dong Wook Lim et al., 2020	ICR mice	055: B5	0.5mg/kg	ip	Repeatedly（Once a day for 6 days）	1h after the last LPS injection	OFT, Passive avoidance test, TST, FST
21	Astrocytic Kir4.1 regulates NMDAR/calpain signaling axis in lipopolysaccharide-induced depression-like behaviors in mice	Zhujin Song et al., 2021	C57BL/6 mice	/	2 mg/kg	ip	Once	24h after LPS injection	TST, FST, OFT
22	Atorvastatin prevents lipopolysaccharide-induced depressive-like behaviour in mice	E.H. Taniguti et al., 2019	Swiss albino mice	055: B5	0.5mg/kg	ip	Once	24h after LPS injection	FST, TST, OFT
23	Bacopa monnieri as augmentation therapy in the treatment of anhedonia, preclinical and clinical evaluation	Laura Micheli et al., 2020	CD-1 albino mice	/	1.25mg/kg	ip	Once	6h, 24h after LPS injection	FST, TST, SPT
24	Baicalin ameliorates neuroinflammation- induced depressive-like behavior through inhibition of toll-like receptor 4 expression via the PI3K/AKT/FoxO1 pathwa	Li-Ting Guo et al., 2019	ICR mice	/	0.83mg/kg	ip	Repeatedly（Once a day for 5 days）	12h after the last LPS injection	SPT, OFT, TST, FST
26	Behavioral, inflammatory and neurochemical disturbances in LPS and UCMS-induced mouse models of depression	Xinnan Zhao et al., 2017	C57BL/6J mice	055: B5	0.5mg/kg	ip	Once	24h after LPS injection	OFT, FST, TST
27	Bexarotene Improve Depression‑Like Behaviour in Mice by Protecting Against Neuro‑inflammation and Synaptic Damage	Chunling Yuan et al., 2020	C57BL/6 mice	026: B6	0.83mg/kg	ip	Once	LPS was injected for 24 h and administered for 15 consecutive days, starting with behavioral testing on day 10	SIT, FST, TST, LMA
28	Botanical Drug Puerarin Ameliorates Liposaccharide-Induced Depressive Behaviors in Mice via Inhibiting RagA/mTOR/p70S6K Pathways	Jia Zhao et al., 2021	C57BL/6N mice	/	0.083 mg/kg	ip	Once	24h after LPS injection	TST, FST
29	Calpain inhibition ameliorates depression-like behaviors by reducing inflammation and promoting synaptic protein expression in the hippocampus	Zhujin Song et al., 2020	C57BL/6 mice	/	2mg /kg	ip	Once	26h after LPS injection	TST, FST, OFT, SPT
30	Cannabidiol antidepressant-like effect in the lipopolysaccharide model in mice: Modulation of inflammatory pathways	Eva Florensa-Zanuy et al., 2021	NMRI mice	O127: B8	0.83 mg/kg	ip	Once	24h after LPS injection	SPT, OFT, TST
31	Cannabidiol prevents lipopolysaccharide‑induced sickness behavior and alters cytokine and neurotrophic factor levels in the brain	Pedro Augusto Lopes Tito et al., 2021	C57Bl/6J mice	0111: B4	0.83 mg/ml	ip	Once	6h after LPS injection	FST, OFT
33	CircDYM ameliorates depressive-like behavior by targeting miR-9 to regulate microglial activation via HSP90 ubiquitination	Yuan Zhang et al., 2018	C57BL/6J mice	/	1 mg/kg	ip	Repeatedly（Once a day for 5 days）	Started 24h after LPS injection (day 6, 7, 8)	SPT, TST, FST
34	Combination of Geniposide and Eleutheroside B Exerts Antidepressant-like Effect on Lipopolysaccharide-Induced Depression Mice Model	ZHANG Bo et al., 2019	ICR mice	批号rh51487	1 mg/kg	ip	Once	4h after LPS injection	FST, TST，ATM
35	Contribution of skeletal muscular glycine to rapid antidepressant effects of ketamine in an inflammation-induced mouse model of depression	Niannian Huang et al., 2019	C57BL/6 mice	/	0.5mg/kg	ip	Once	24h after LPS injection	LMA, TST, FST
36	Desipramine decreases expression of human and murine indoleamine-2,3-dioxygenases	Alexandra K. Brooks et al., 2017	C57BL/6J mice	0127: B8	0.33mg/kg	ip	Once	/	/
39	Differential Neuroinflammatory Response in Male and Female Mice A Role for BDNF	Andrea Carlo Rossetti et al., 2019	C57BL/6N mice	026: B6	0.4mg/kg	ip	Once	6h after LPS injection	OFT
40	Dihydromyricetin exerts a rapid antidepressant-like effect in association with enhancement of BDNF expression and inhibition of neuroinflammation	Zhaoxiang Ren et al., 2017	C57BL/6J mice	/	0.83 mg/kg	ip	Once	24h after LPS injection	TST, FST, SPT,LAM
41	Dimethyl Fumarate Alleviates NLRP3 Inflammasome Activation in Microglia and Sickness Behavior in LPS-Challenged Mice	Bora Tastan 2021	BALB/c mice	0111: B4	5 mg/kg	ip	Once	24h after LPS injection	OFT, TST, FST
43	Doxycycline at subantimicrobial dose combined with escitalopram reverses depressive-like behavior and neuroinflammatory hippocampal alterations in the lipopolysaccharide model of depression	Bruna Stefania Ferreira Mello et al., 2020	Male Swiss mice	055: B5	0.5mg/kg	ip	Repeatedly（Once a day for 10 days）	Day 10 after 24h of LPS injection	FST, SPT, OFT
45	Effect of blueberry (Vaccinium virgatum) extract on depressive- like behavior and metabolic serum alterations in lipopolysaccharide- challenged mice	Solange Vega Custódio et al., 2021	Swiss mice	/	0.83 mg/kg	ip	Once	24h after LPS injection	OFT, TST
46	Effects of alpha-7 nicotinic allosteric modulator PNU 120596 on depressive-like behavior after lipopolysaccharide administration in mice	Sami Alzarea 2018	C57BL/6J mice	0127: B8	1 mg/kg	ip	Once	24h after LPS injection(8-24 h SPT)	FST, TST, SPT
47	Effects of IDO1 and TDO2 inhibition on cognitive deficits and anxiety following LPS- induced neuroinflammation	Sophie Imbeault et al., 2019	C57Bl6/NCrl mice	O111: B4	0.83mg/kg	ip	Once	24h after LPS injection	Fear conditioning , Light and dark test, EPM
48	Effects of Jiaotaiwan on depressive-like behavior in mice after lipopolysaccharide administration	Qian Zhe et al., 2016	ICR mice	055: B5	0.5mg/kg	ip	Once	24h after LPS injection	SPT, OFT, FST, TST
49	Effects of metformin on lipopolysaccharide-induced depressive-like behavior in mice and its mechanisms	Sheng Yang et al., 2020	C57BL/6 mice	O127: B8	0.83mg/kg	ip	Once	24h after LPS injection	OFT, TST, FST
50	Effects of Platycodins Folium on Depression in Mice Based on a UPLC-Q/TOF-MS Serum Assay and Hippocampus Metabolomics	Cuizhu Wang et al., 2019	ICR mice	O127: B8	0.83 mg/kg	ip	Once	24h after LPS injection	SPT, FST, TST
52	Evaluation of Brain Cytokines and the Level of Brain-Derived Neurotrophic Factor in an Inflammatory Model of Depression	Janine Karina Hideko Alfenas Horita et al., 2020	C57BL/6 mice	0111: B4	0.83 mg/kg	ip	Once	6h after LPS injection	FST, OFT
53	Evaluation of the toxicological properties and anti-inflammatory mechanism of Hemerocallis citrina in LPS-induced depressive-like mice	Cheng-Fu Li et al., 2017	ICR mice	/	0.83 mg/kg	ip	Once	24h after LPS injection	SPT
54	Evidence of an antidepressant-like effect of xylopic acid mediated by serotonergic mechanisms	Robert Peter Biney 2021	ICR mice	0111: B4	0.83 mg/kg	ip	Once	4h after LPS injection	SIT，SPT
55	Extrasynaptic CaMKIIα is involved in the antidepressant effects of ketamine by downregulating GluN2B receptors in an LPS-induced depression model	Xiao-Hui Tang et al., 2020	C57BL/6J mice	L2880(055: B5)	1 mg/kg	ip	Once	24h after LPS injection	OFT, NSFT, FST
56	Fenretinide attenuates lipopolysaccharide (LPS)-induced blood-brain barrier (BBB) and depressive-like behavior in mice by targeting Nrf-2 signaling	Ting Li et al.,2020	ICR mice	/	0.83 mg/kg	ip	Once	24h after LPS injection	FST, TST
57	Ferritin disorder in the plasma and hippocampus associated with major depressive disorder	Yue Wang et al.,2021	C57BL/6 mice	/	0.5mg/kg	ip	Repeatedly（Once a day for 7 days）	24h, 49h after LPS injection	FST TST
58	FGF21 Attenuated LPS-Induced Depressive-Like Behavior via Inhibiting the Inflammatory Pathway	Xue Wang et al., 2020	C57BL/6N mice	/	0.83mg/kg	ip	Once	24h after LPS injection	TST,FST,OFT
59	Fluoxetine regulates eEF2 activity (phosphorylation) via HDAC1 inhibitory mechanism in an LPS-induced mouse model of depression	Weifen Li et al., 2021	C57BL/6J mice	/	2mg/kg	ip	Repeatedly （Once a day for 3 days）	24h after LPS injection	OFT, FST, SPT, TST
60	Fucoidan exerts antidepressant-like effects in mice via regulating the stability of surface AMPARs	Mingxing Li et al., 2019	C57BL/6J mice	/	1 mg/kg	ip	Once	24h after LPS injection	TST,FST
61	Gentiopicroside abrogates lipopolysaccharide-induced depressive-like behavior in mice through tryptophan-degrading pathway	Ya-ting Deng et al., 2018	BALB/C mice	055;B5	0.5mg/kg	ip	Once	24h after LPS injection	FST,TST,OFT
64	Ibrutinib alleviates LPS-induced neuroinflammation and synaptic defects in a mouse model of depression	Weifen Li 2020	C57BL/6J mice	/	2mg/kg	ip	Repeatedly（Once a day for 3 days）	24h after LPS injection	SPT,FST，OFT
65	Icariin and icaritin ameliorated hippocampus neuroinflammation via inhibiting HMGB1-related pro-inflammatory signals in lipopolysaccharide-induced inflammation model in C57BL/6 J mice	Lumei Liu et al.,2019	C57BL/6 J mice	0111: B4	0.3mg/kg	ip	Once	/	/
66	IGF-1 release in the medial prefrontal cortex mediates the rapid and sustained antidepressant-like actions of ketamine	Satoshi Deyama et al., 2022	C57BL/6J mice	0127: B8	0.8mg/kg	ip	Once	24, 26, 28h after LPS injection	（LMA, TST, FST）FUST, NSFT
67	Increased expression of plasminogen activator inhibitor‑1 (PAI‑1) is associated with depression and depressive phenotype in C57Bl/6J mice	René A. Girard et al., 2019	C57BL/6J mice	/	0.83mg/kg,0.01ml/g	ip	Once	23h after LPS injection	TST, FST, SPT，LMA
68	Inflammation-induced behavioral changes is driven by alterations in Nrf2-dependent apoptosis and autophagy in mouse hippocampus: Role offluoxetine	Sayan Ghosh et al., 2019	Swiss mice	L2630(0111: B4)	0.1mg/kg	ip	Repeatedly（Twice a week for 21 days）	Day 7, Day 14, Day 21	TST, FST, SPT
69	Inhibition of activated astrocyte ameliorates lipopolysaccharide_x0002_induced depressive-like behaviors	Yun Wang et al., 2018	ICR mice	0111: B4	0.83 mg/kg	ip	Once	24h after LPS injection	OFT, TST, FST, SPT
70	Inhibition of Phosphodiesterase 4 by FCPR03 Alleviates Lipopolysaccharide-Induced Depressive-Like Behaviors in Mice: Involvement of p38 and JNK Signaling Pathways	Hui Yu et al., 2018	C57BL/6 mice	055: B5	1.2mg/kg	ip	Once	24h after LPS injection	FST, TST, SPT, OFT
71	Isoliquiritin ameliorates depression by suppressing NLRP3-mediated pyroptosis via miRNA-27a/SYK/NF-κB axis	Yuanjie Li et al., 2021	C57BL6/J mice	0111: B4	(1μL)10 mg/ml	ICV(-2.5mm DV;-1mm ML;-0.5mm AP)	Once	Day 13-14 9pm	SPT,TST,FST
74	Komagataella pastoris KM71H modulates neuroimmune and oxidative stress parameters in animal models of depression: A proposal for a new probiotic with antidepressant-like effect	Paloma T. Birmann et al., 2021	Swiss mice	0127: B8	0.83 mg/kg	ip	Once	24hours after LPS injection, behavioral tests were performed in the following order	OFT, TST, FST, SPT, ST
75	Lactobacillus delbrueckii alleviates depression-like behavior through inhibiting toll-like receptor 4 (TLR4) signaling in mice	Xiangjie Qiu et al., 2020	C57BL/6J mice	055: B5	1.2mg/kg	ip	Repeatedly（Once a day for 7 days））	24h after the last LPS injection	SPT, FST
76	Leptin Prevents Lipopolysaccharide-Induced Depressive-Like Behaviors in Mice: Involvement of Dopamine Receptors	Rafaela Carneiro Cordeiro et al., 2019	Swiss mice	055: B5	0.5mg/kg	ip	Once	24h after LPS injection	OFT, SPT, FST
77	Leucine competes with kynurenine for blood-to-brain transport and prevents lipopolysaccharide-induced depression-like behavior in mice	Adam K. Walker et al., 2018	C57Bl/6J mice	0127: B8	0.83 mg/kg	ip	Once	2h, 24h, 27h after LPS injection	LMA；SPT, FST(6h)
78	Licofelone Attenuates LPS-induced Depressive-like Behavior in Mice: A Possible Role for Nitric Oxide	Seyyedeh Elaheh Mousavi 2018	NMRI mice	/	0.83 mg/kg	ip	Once	24h after LPS injection	OFT, TST, FST
79	Lipopolysaccharide-induced depression is associated with estrogen receptor-α/SIRT1/NF-κB signaling pathway in old female mice	Xi Jiang et al., 2021	ICR mice	/	0.4mg/kg, 0.83mg/kg	ip	Once	24h after LPS injection	LMA, TST, FST
80	Lipopolysaccharide-Induced Depression-Like Behaviors Is Ameliorated by SodiumButyrate via Inhibiting Neuroinflammation and Oxido-Nitrosative Stress	Jian Qiu et al., 2020	C57BL6/J mice	0111: B4	0.83 mg/kg	ip	Once	24h TST; 30h OFT,FST,48h（day13-16）SPT	OFT, TST, FST, SPT
81	Mahuang-Fuzi-Xixin Decoction Reverses Depression-Like Behavior in LPS-Induced Mice by Regulating NLRP3 Inflammasome and Neurogenesis	Wen Jing et al., 2019	Balb/C mice	/	0.83 mg/kg	ip	Repeatedly	Day 8-10	OFT, TST, FST, SPT
82	Major depression accompanied with inflammation and multiple cytokines alterations: Evidences from clinical patients to macaca fascicularis and LPS-induced depressive mice model	Yong He et al., 2020	C57BL/6 J mice	055: B5	0.5mg/kg	ip	Repeatedly（Once a day for 7 days）/Once	24 hours after the last injection	FST, SPT
83	Major depression model induced by repeated and intermittent lipopolysaccharide administration: long-lasting behavioral, neuroimmune and neuroprogressive alterations	Francisca Taciana Sousa Rodrigue 2018	Swiss mice	055: B5	0.75mg/kg, 1mg/kg, 1.25mg/kg	ip	Repeatedly（LPS was injected on the first 5 days of each month, 0.7mg/kg on day 1 and 5, and 1mg/kg on day 2, 3 and 4, for 4 months.）	24h after last LPS; 24h after last drug treatment	TST；OFT, FST, SPT
84	Melatonin Attenuates LPS-Induced Acute Depressive-Like Behaviors and Microglial NLRP3 Inflammasome Activation Through the SIRT1 Nrf2 Pathway	Burak I. Arioz et al., 2019	Balb/c mice	0111: B4	5mg/kg	ip	Once	24h after LPS injection	TST, FST
85	Methyl jasmonate attenuated lipopolysaccharide-induced depressive-like behaviour in mice	Adaeze Adebesin et al., 2017	Swiss mice	/	0.83mg/kg	ip	Once	24h after LPS injection	SPT,TST,LMA
86	Methylene blue exerts rapid neuroprotective effects on lipopolysaccharide-induced behavioral deficits in mice	Shuo Yin 2018	ICR mice	/	0.8mg/kg	ip	Once	24h after LPS injection	NOR, NSF, OFT, TST, FST, SPT
87	Microglial production of quinolinic acid as a target and a biomarker of the antidepressant effect of ketamine	Franck Verdonk et al., 2019	C57BL/6J	0111: B4	1 mg/kg	ip	Once	After 24h of drug treatment (6h between behavioral studies)	NSF, ST
88	miR-96 Inhibits SV2C to Promote Depression-Like Behavior and Memory Disorders in Mice	Lidong Sun et al., 2021	mice（无品系）	L8880(055: B5)	0.5mg/kg	ip	Once	/	SPT, FST
89	miR‑146a reduces depressive behavior by inhibiting microglial activation	CHUAN‑PENG LIU et al., 2021	C57BL/6J mice	/	0.83mg/kg	ip	Repeatedly（Once a day for 5 days）	/	LMA, TST, FST, SPT
90	Mitochondrial transplantation attenuates lipopolysaccharide- induced depression-like behaviors	Yun Wang et al., 2019	ICR mice	0111: B4	0.83 mg/kg	ip	Once	24h after LPS injection	TST, FST, SPT
91	Motivational changes that develop in a mouse model of inflammation-induced depression are independent of indoleamine 2,3 dioxygenase	Elisabeth G. Vichaya et al., 2018	C57BL6/J mice	0127: B8	0.33mg/kg	ip	Once	24h after LPS injection	FST, SPT, NSFT
92	Neuropeptide VGF C-Terminal Peptide TLQP-62 Alleviates Lipopolysaccharide-Induced Memory Deficits and Anxiety-like and Depression-like Behaviors in Mice The Role of BDNF-TrkB Signaling	Chenli Li 2017	ICR mice	/	0.5mg/kg	ip	Once	Day 1-7 after LPS injection	OFT,NORT, EPM, FST,SPT
93	Neuropharmacological evaluation of a novel 5-HT3 receptor antagonist (4-benzylpiperazin-1-yl)(3-methoxyquinoxalin-2-yl) methanone (6g) on lipopolysaccharide-induced anxiety models in mice	Shvetank Bhatt 2016	Swiss abino mice	/	0.83mg/kg	ip	Once	Day 8; Day Day 8-9 after LPS injection9	EPM, Light and dark test, OFT
94	Neuroprotective effect of melatonin against lipopolysaccharide-induced depressive-like behavior in mice	E.H. Taniguti et al., 2018	Swiss albino mice	055: B5	0.5mg/kg	ip	Once	24h after LPS injection	FST, TST, OFT
96	Oridonin Alleviates LPS-Induced Depression by Inhibiting NLRP3 Inflammasome via Activation of Autophagy	Chunyan Li et al., 2022	C57BL/6 mice	/	1.2 mg/kg	ip	Once	24h after LPS injection	FST, SPT, TST,
97	PI3K-AKT-JNK-p38 signalling pathway-mediated neural apoptosis in the prefrontal cortex of mice is involved in the antidepressant-like effect of pioglitazone	Jie Li et al., 2018	C57BL/6 mice	0127: B8	10 ng/μl（1μl/side）	ICV	Once	24h after LPS injection	SPT, OFT, FST
98	Plasma exosomes from depression ameliorate inflammation-induced depressive-like behaviors via sigma-1 receptor delivery	Yun Wang et al., 2021	C57BL/6 mice	0111: B4	0.83mg/kg	ip	Once	24h after LPS injection	OFT, TST, FST, SPT
99	Polygonatum sibiricum polysaccharide prevents depression-like behaviors by reducing oxidative stress, inflammation, and cellular and synaptic damage	Fengming Shen et al., 2021	C57BL/6 mice	/	2mg/kg	ip	Once	24h after LPS injection	SPT,TST,FST,OFT
100	Polysaccharides from Polygonatum cyrtonema Hua Reduce Depression-Like Behavior in Mice by Inhibiting Oxidative Stress-Calpain-1-NLRP3 Signaling Axis	Fengming Shen et al., 2022	C57BL/6J mice	/	2 mg/kg	ip	Once	/	/
101	Post-inflammatory behavioural despair in male mice is associated with reduced cortical glutamate-glutamine ratios, and circulating lipid and energy metabolites	ShiYu Chan et al., 2020	CD-1 mice	0111: B4	0.83 mg/kg	ip	Once	24h after LPS injection	OFT, FST
102	Prophylactic effects of sulforaphane on depression-like behavior and dendritic changes in mice after inflammation	Ji-chun Zhang et al., 2016	C57BL/6 mice	0111: B4	0.5mg/kg	ip	Once	24h-25h; 27h;29h	LMT, TST, FST
103	Protective effects of resveratrol on mitochondrial function in the hippocampus improves inflammation-induced depressive-like behavior	Wen-Jin Chen 2017	ICR mice	0111: B4	0.8 mg/kg	ip	Once	24h after LPS injection	SPT,FST
105	Rapid antidepressant-like effect of Fructus Aurantii depends on cAMP-response element binding protein Brain-derived neurotrophic facto by mediating synaptic transmission	Lei Wu et al., 2020	ICR mice	/	0.5mg/kg	ip	Repeatedly（Once a day for 4 days）	24h after LPS injection	OFT, TST, FST, SPT, NSF
106	Repeated daily administration of increasing doses of lipopolysaccharide provides a model of sustained inflammation-induced depressive-like behaviour in mice that is independent of the NLRP3 inflammasome	Robin A. Wickens et al., 2017	C57BL/6J mice	055: B5	(1) 0.83mg/kg; (2)0.83mg/kg;(3) 0.052,0.104,0,208,0.415,0.83(5day);(4)0.208,0.415,0.83(3-day)	ip	(1) Once; (2)Repeatedly;(3)Repeatedly;(4)Repeatedly	6h, 24h after LPS injection	OFT, FST, SPT, Rotarod, FUST
107	Repeated lipopolysaccharide exposure modifies immune and sickness behaviour response in an animal model of chronic inflammation	Ksenia Musaelyan et al., 2018	BALB/cAnNCrl mice	O127: B8	0.83mg/kg或升级LPS（0.33-0.83）	ip	Repeatedly（Once a week for 6 weeks）	6 hours after LPS injection at week 1 and week 6	OFT
108	Resolvin D1 and D2 Reverse Lipopolysaccharide-Induced Depression-Like Behaviors Through the mTORC1 Signaling Pathway	Satoshi Deyama et al., 2017	BALB/c mice	O127: B8	0.8 mg/kg	ip	Once	24h after LPS injection	TST, LMA
109	Resolvin E1 E2 ameliorate lipopolysaccharide-induced depression-like behaviors via ChemR23	Satoshi Deyama et al., 2017	BALB/c mice	0127: B8	0.8 mg/kg	ip	Once	24h after LPS injection	TST, LMA, FST
110	Resolvin E3 attenuates lipopolysaccharide-induced depression-like behavior in mice	Satoshi Deyama et al., 2018	BALB/c mice	0127: B8	0.8mg/kg	ip	Once	24h after LPS injection	TST, LMA
111	Role of Actinobacteria and Coriobacteriia in the antidepressant effects of ketamine in an inflammation model of depression	Niannian Huang et al., 2018	C57BL/6 mice	/	0.5mg/kg	ip	Once	24h after LPS injection	LMA, FST
112	S-equol, a metabolite of dietary soy isoflavones, alleviates lipopolysaccharide-induced depressive-like behavior in mice by inhibiting neuroinflammation and enhancing synaptic plasticity	Cong Lu et al., 2021	C57BL/6J mice	055: B5	1.0 mg /kg	ip	Once	24h after LPS injection	FST, TST, OFT
113	Simvastatin prevents and ameliorates depressive behaviors via neuroinflammatory regulation in mice	Xu-Ben Yu et al., 2018	C57BL/6 mice	055: B5	0.5mg/kg	ip	Once	24h after LPS injection	SPT, OFT, FST，NFST
114	Sodium butyrate abolishes lipopolysaccharide-induced depression-like behaviors and hippocampal microglial activation in mice	Yosuke Yamawaki et al., 2017	C57BL/6 mice	055: B5	5 mg/kg	ip	Once	2 h after the last drug treatment	FST, OFT
116	Study on antidepressant activity of chiisanoside in mice	Xingbo Bian et al., 2018	ICR mice	/	0.5mg/kg	ip	Once	24h after LPS injection	TST, FST
117	Study on Antidepressant Activity of Pseudo-Ginsenoside HQ on Depression-Like Behavior in Mice	Xingbo Bian et al., 2019	ICR mice	/	0.83 mg/kg	ip	Once	24h after LPS injection	TST, FST
118	Study on the antidepressant effect of panaxynol through the IκB-α-NF-κB signaling pathway to inhibit the excessive activation of BV-2 microglia	Li-xue Chen et al., 2021	ICR mice	0127: B8	0.5mg/kg	ip	Once	24h after LPS injection	FST, TST, OFT, EPM
119	Suppression of pro-inflammatory cytokine expression and lack of anti-depressant-like effect of fluoxetine in lipopolysaccharide-treated old female mice	Weronika Duda et al., 2017	C57BL/6J mice	0127: B8	0.1mg/kg	ip	Repeatedly（Once a day for 4 days）	22 hours after the third LPS injection	FST, SPT
120	Targeting hippocampal phospholipid and tryptophan metabolism for antidepressant-like effects of albiflorin	Qiang-Song Wang 2021	C57BL/6J mice	/	0.83mg/kg	ip	Once	24h after LPS injection	FST, OFT
121	Tauroursodeoxycholic Acid Ameliorates Lipopolysaccharide-Induced Depression Like Behavior in Mice via the Inhibition of Neuroinflammation and Oxido-Nitrosative Stress	Li Chen 2019	ICR mice	0111: B4	0.83mg/kg	ip	Once	24h, 30h, 48h after LPS injection	FST,OFT;TST;SPT
122	The antidepressant effects of asperosaponin VI are mediated by the suppression of microglial activation and reduction of TLR4/NF-κB-induced IDO expression	Jinqiang Zhang et al., 2019	C57BL/6J mice	/	0.83mg/kg	ip	Once	24h after LPS injection	OFT,FST
123	The antidepressant effects of GM-CSF are mediated by the reduction of TLR4/NF-ĸB- induced IDO expression	Sara Hemmati1 et al., 2019	NMRI mice	055: B5	0.83mg/kg	ip	Once	24h after LPS injection	FST,OFT;
124	The Dopamine Receptor D3 Regulates Lipopolysaccharide-Induced Depressive-Like Behavior in Mice	Jing Wang et al., 2018	C57BL/6J mice	0127: B8	0.83mg/kg	ip	Once	24h after LPS injection	LMA;FST,TST
125	The ketone body metabolite b-hydroxybutyrate induces an antidepression-associated ramification of microglia via HDACs inhibition-triggered Akt-small RhoGTPase activation	Chao Huang et al., 2017	C57BL/6J mice	/	0.1mg/kg	ip	Once	24h, 30h, 48h after LPS injection	FST,TST,SPT
127	The role of CCR5 in the protective effect of Esculin on lipopolysaccharide-induced depressive symptom in mice	Tong Chen et al., 2020	ICR mice	055: B5	0.83mg/kg	ip	Once	24h after LPS injection	SPT,TST,FST,OFT
128	Theaflavins Improve Memory Impairment and Depression-Like Behavior by Regulating Microglial Activation	Yasuhisa Ano 2019	ICR mice	L-7895	10μg	侧脑室注射（左右1mm,AP: -0.22mm)	Once	24h after LPS injection	TST,YMT
129	Translocator protein ligand, YL-IP A08, attenuates lipopolysaccharide-induced depression-like behavior by promoting neural regeneration	Xiao-Ying Zhang et al., 2018	C57BL/6J mice	/	100ng	侧脑室注射0.5 posterior, +1.0 lateral and 2.0 ventral	Once	24h after LPS injection	OFT,FST,TST
131	Vortioxetine Prevents Lipopolysaccharide-Induced Memory Impairment Without Inhibiting the Initial Inflammatory Cascade	S. Alboni et al., 2021	C57BL/6J mice	0127: B8	0.83mg/kg	ip	Once	6h, 24h after LPS injection	OFT, SPT,NORT
132	Xenon produces rapid antidepressant- and anxiolytic-like effects in lipopolysaccharide-induced depression mice model	Juan Shao 2019	ICR mice	/	0.8mg/kg	ip	Once	24h after LPS injection, Days 4, 5, 6, 7 and 8 respectively	TST,FST,OFT,NSFT,SPT
133	Zanthoxylum alatum abrogates lipopolysaccharide-induced depression- like behaviours in mice by modulating neuroinflammation and monoamine neurotransmitters in the hippocampus	Chandana Choudhury Barua et al., 2018	Swiss albino mice	055: B5	0.83mg/kg	ip	Once	24h after LPS injection	OFT,FST,TST,SPT
150	A key role of the subdiaphragmatic vagus nerve in the depression-like phenotype and abnormal composition of gut microbiota in mice after lipopolysaccharide administration	Jiancheng Zhang，2020	C57BL/6 mice	/	0.5mg/kg	ip	Once	24h after LPS injection	LMA,FST（6min,SEM,10)
151	A New Perspective on Ameliorating Depression-Like Behaviors: Suppressing Neuroinflammation by Upregulating PGC-1α	Xinxin Fu，2020	ICR mice	/	0.83mg/kg	ip	Repeatedly（Once a day for 4 days）	24h after final LPS injection	SPT,TST,FST(4min,SEM,12)
152	Antidepressant-like effect of a new selenium-containing compound is accompanied by a reduction of neuroinflammation and oxidative stress in lipopolysaccharide-challenged mice	Angela M Casaril，2017	Swiss mice	0127: B8	0.83mg/kg	ip	Once	24h after LPS injection	OFT,TST,FST(4min,SEM,6)
153	Antidepressant-Like Effect of Terpineol in an Inflammatory Model of Depression: Involvement of the Cannabinoid System and D2 Dopamine Receptor	Graziela Vieira，2020	Swiss mice	0127: B8	0.5mg/kg	ip	Once	24h after LPS injection	TST,ST,OFT
154	Baicalein Exerts Therapeutic Effects against Endotoxin-Induced Depression-like Behavior in Mice by Decreasing Inflammatory Cytokines and Increasing Brain-Derived Neurotrophic Factor Levels	Hsin-Tzu Liu，2022	C57BL/6 mice	055: B5	5mg/kg	ip	Once	24h after LPS injection	TST,FST(5min,SEM,6)
155	Blueberry extract as a potential pharmacological tool for preventing depressive-like behavior and neurochemical dysfunctions in mice exposed to lipopolysaccharide	Luiza Spohr，2020	Swiss mice	055: B5	0.83mg/kg	ip	Once	24h after LPS injection	OFT,TST,ST
156	Cannabinoid receptor 2 activation mitigates lipopolysaccharide-induced neuroinflammation and sickness behavior in mice	Puspita Sahu1，2019	Swiss mice	0111: B4	1.5mg/kg	ip	Once	24h after LPS injection	OFT,TST,FST（6min,SEM,)
157	Changed PGA and POSTN levels in choroid plexus are associated with depressive-like behaviors in mice	Jie Liu, 2020	C57BL/6 mice	/	0.5mg/kg	ip	Repeatedly（Once a day for 10 days）	24h after LPS injection	SPT,TST,FST(4min,SEM,8)
158	Depression- and anxiogenic-like behaviors induced by lipopolysaccharide in mice are reversed by a selenium-containing indolyl compound: Behavioral, neurochemical and computational insights involving the serotonergic system	Angela Maria Casarila, 2019	Swiss mice	0127: B8	0.83mg/kg	ip	Once	24h after LPS injection	OFT,EPM,TST,ST
159	Effect of 25-methoxy hispidol A isolated from Poncirus trifoliate against bacteria-induced anxiety and depression by targeting neuroinflammation, oxidative stress and apoptosis in mice	Bushra Shal, 2019	Swiss mice	/	0.83mg/kg	ip	Once	3h, 24h after LPS injection	OFT,LDB,EPM;TST,FST(4min,SD,5)
160	Exogenous Carbon Monoxide Produces Rapid Antidepressant- and Anxiolytic-Like Effects	Yixiao Luo, 2021	Kunming mice	/	0.83mg/kg	ip	Repeatedly（Once a day for 3 days）	24h after LPS injection	SPT,NSFT,OFT,TST,FST
161	Fast Green FCF Attenuates Lipopolysaccharide-Induced Depressive-Like Behavior and Downregulates TLR4/Myd88/NF-κB Signal Pathway in the Mouse Hippocampus	Jing Yang, 2019	ICR mice	/	1mg/kg	ip	Once	24h after LPS injection	SPT,NSFT,FST(4min,SEM，9-10）
162	Flavonoid-Rich Fraction of Ocimum gratissimum Attenuates Lipopolysaccharide-Induced Sickness Behavior, Inflammatory and Oxidative Stress in Mic	Abayomi M. Ajayi1, 2018	Swiss mice	055: B5	0.5mg/kg	ip	Once	LPS注射2，3h后	OFT,FST(6min,SEM,5)
163	Fucoxanthin prevents lipopolysaccharide-induced depressive-like behavior in mice via AMPK- NF-κB pathway	Xi Jiang, 2018	ICR mice	/	1.8mg/kg	ip	Once	24h after LPS injection	LMA,FST（4min,SEM,10);TST,EPM,MBT
164	Gut Microbiota Mediates the Preventive Effects of Dietary Capsaicin Against Depression-Like Behavior Induced by Lipopolysaccharide in Mice	Jing Xia†, 2021	C57BL/6 mice	/	0.052/0.104/0.208/0.415/0.83 mg/kg	ip	Repeatedly（Once a day for 5 days）	24h after LPS injection	OFT,SPT,FST(4min,)TST,
165	Homeostasis Imbalance of Microglia and Astrocytes Leads to Alteration in the Metabolites of the Kynurenine Pathway in LPS-Induced Depressive-Like Mice	Xue Tao, 2020	C57BL/6 mice	055: B5	0.32 mg/kg , 0.8 mg/kg ,2 mg/kg (3 groups)	ip	Once	24h after LPS injection	TST
166	IL-1R/C3aR signaling regulates synaptic pruning in the prefrontal cortex of depression	Man‑Man Zhang, 2022	C57BL/6 mice	055: B5	0.83mg/kg	ip	Once	6h, 24h after LPS injection	OFT,SPT,FST(4minSEM,6-10,)TST,
167	Investigation of the impact of preconditioning with lipopolysaccharide on inflammation-induced gene expression in the brain and depression-like behavior in male mice	Minori Koga, 2020	ICR mice	0127: B8	0.2mg/kg;8.3mg/kg	ip	Repeatedly (0.2mg/kg day1, 8.3mg/kg day6)	24h after LPS injection	OFT,FST
168	Involvement of FGF-2 modulation in the antidepressant-like effects of liquiritin in mice	Min Chen, 2020	ICR mice	/	0.83mg/kg	ip	Once	24h after LPS injection	SPT,FST(4min,SD,12)
169	Isoginkgetin treatment attenuated lipopolysaccharide-induced monoamine neurotransmitter deficiency and depression_x0002_like behaviors through downregulating p38/ NF-κB signaling pathway and suppressing microglia-induced apoptosis	Peng Li, 2021	Kunming mice	/	0.83mg/kg	ip	Once	24h, 48h after LPS injection	OFT,EPM,;TST
170	Ketamine may exert antidepressant effects via suppressing NLRP3 inflammasome to upregulate AMPA receptors	Jia-Mei Li,, 2018	C57BL/6 mice	0127: B8	0.8mg/kg	ip	Once	24h after LPS injection	SPT,TST
171	Lipopolysaccharide-induced depressive-like, anxiogenic-like and hyperalgesic behavior is attenuated by acute administration of α-(phenylselanyl) acetophenone in mice	Fernanda Severo Sabedra Sousa, 2018	Swiss mice	0127: B8	0.1mg/kg	ip	Once	LPS注射4.5h 后	FST(4min，SEM,7）,ST,EPM,OFT
172	Gut microbiota regulates mouse behaviors through glucocorticoid receptor pathway genes in the hippocampus	Yuanyuan Luo, 2018	BALB/c mice	/	mice drink water containing LPS (20μg/ml) daily，	ig	Repeatedly (2weeks)	At the end of 2 weeks	OFT,NSFT,FST（5min,SEM,13)
173	Luteolin Modulates Neural Stem Cells Fate Determination: In vitro Study on Human Neural Stem Cells, and in vivo Study on LPS-Induced Depression Mice Model	Mariem Achour, 2021	ICR mice	/	0.85mg/kg	ip	Once	LPS was injected on day 1, administered for 8 consecutive days, and behaviorally tested on day 9	TST
174	Macranthol attenuates lipopolysaccharide-induced depressive-like behaviors by inhibiting neuroinflammation in prefrontal cortex	Lianjin Wenga, 2019	ICR mice	055: B5	0.83mg/kg	ip	Once	24h after LPS injection	TST,FST(4min,SEM,12)
175	miR-34a induces spine damages via inhibiting synaptotagmin-1 in depression	Li-Tao Yi, 2020	C57BL/6 mice	055: B5	0.83mg/kg	ip	Once	24h after LPS injection	SPT,FST(4min,SE,8)
176	Melatonin Act as an Antidepressant via Attenuation of Neuroinflammation by Targeting Sirt1/Nrf2/HO-1 Signaling	Tahir Ali, 2020	C57BL/6 mice	/	1 mg/kg	ip	Repeatedly（Once a day for 5 days）	24 h after the last LPS injection	OFT,SPT,FST(5min,SEM,6),TST
177	Melatonin prevents neuroinflammation and relieves depression by attenuating autophagy impairment through FOXO3a regulation	Tahir Ali, 2020	C57BL/6 mice	/	1 mg/kg	ip	Repeatedly（Once a day for 5 days）	24 h after the last LPS injection	OFT,SPT,FST(5min,SEM,6),TST
178	Modulation of LPA1 receptor-mediated neuronal apoptosis by Saikosaponin_x0002_d: A target involved in depression	Lixing Xua, 2019	ICR mice	/	0.052/ 0.104/0.208/0.415/0.83 mg/kg	ip	Repeatedly（Once a day for 5 days）	24 h after the last LPS injection	OFT,TST,FST(4min,SEM,15)
179	Muscone Ameliorates LPS-Induced Depressive-Like Behaviors and Inhibits Neuroinflammation in Prefrontal Cortex of Mice	Ming-Chao He, 2020	C57BL/6 mice	/	1 mg/kg	ip	Once	24h after LPS injection	SPT,FST(5min,SEM,12),TST
180	Natural alkaloids from Lotus Plumule Ameliorate Lipopolysaccharide-induced Depression-like Behavior: Integrating Network Pharmacology and Molecular Mechanism Evaluation	Sixuan Chen, 2019	C57BL/6 mice	/	1 mg/kg	ip	Once	24h after LPS injection	FST(4min,SEM,6),TST
181	Neuroinflammation induces anxiety- and depressive-like behavior by modu‐ lating neuronal plasticity in the basolateral amygdala	Heng-Zhi Zheng, 2020	C57BL/6 mice	055: B5	0.83mg/kg	ip	Once	24h after LPS injection	SPT,TST,FST(Unable to get results graph)
182	Nuclear factor of activated T cells 4 in the prefrontal cortex is required for prophylactic actions of (R)-ketamine	Li Ma, 2022	C57BL/6 mice	0111: B4	1 mg/kg	ip	Once	24h after LPS injection	LMA,FST（6min,SEM,8-11)
183	Paeoniflorin exerts antidepressant-like effects through enhancing neuronal FGF-2 by microglial inactivation	Jie Cheng, 2021	ICR mice	/	0.83mg/kg	ip	Once	24h after LPS injection	SPT,FST(4min,SEM,12)
184	Paricalcitol alleviates lipopolysaccharide-induced depressive-like behavior by suppressing hypothalamic microglia activation and neuroinflammation	Ming-chao He, 2019	C57BL/6 mice	0127: B8	1 mg/kg	ip	Once	24h after LPS injection	SPT,TST,FST(5min,SEM,10)
185	Fish oil alleviates LPS-induced inflammation and depressive-like behavior in mice via restoration of metabolic impairments	Yu Peng, 2020	C57BL/6 mice	0127: B8	1 mg/kg	ip	Once	24h after LPS injection	SPT,TST,FST(5min,SEM,8)
186	Phenol glycosides extract of Fructus Ligustri Lucidi attenuated depressive-like behaviors by suppressing neuroinflammation in hypothalamus of mice	Rui Feng, 2019	C57BL/6 mice	无	1 mg/kg	ip	Once	24h after LPS injection	SPT,OFT,TST,FST(5min,SEM,10)
187	Potential link between the RagA-mTOR_x0002_p70S6K axis and depressive-behaviors during bacterial liposaccharide challenge	Jia Zhao, 2019	C57BL/6 mice	/	0.83mg/kg	ip	Once	24h after LPS injection	FST(4min,SD,6),TST
188	Prefrontal cortex miR-874-3p prevents lipopolysaccharide-induced depression-like behavior through inhibition of indoleamine 2,3-dioxygenase 1 expression in mice	Willy Jaya Suento, 2021	C57BL/6J mice	0127: B8	0.5mg/kg	ip	Once	24h after LPS injection	OFT,FST(5min,SEM,8-12)
189	Xanthohumol Attenuates Lipopolysaccharide‑Induced Depressive Like Behavior in Mice: Involvement of NF‑κB/Nrf2 Signaling Pathways	Shafq Ur Rahman1, 2021	BALB/c mice	0111: B4	1 mg/kg	ip	Repeatedly（day5, day7）	24 h after the last LPS injection	OFT,SPT,TST,FST(4min,SEM,10)
190	Remedial effects of caffeine against depressive_x0002_like behaviour in mice by modulation of neuroinflammation and BDNF	Sanchari Basu Mallik, 2021	C57BL/6J mice	0111: B4	0.83mg/kg	ip	Once	3h, 24h after LPS injection	OFT;FST(5min,SEM,6),TST
191	Cinnamomum verum-derived O-methoxycinnamaldehyde prevents lipopolysaccharide-induced depressive-like behavior in mice via NFAT mRNA stability in T lymphocytes	Hye Jin Kim, 2021	C57BL/6J mice	/	1 mg/kg	ip	Once	24h after LPS injection	TST,FST(4min,SD,8)
192	Saikosaponin-d attenuated lipopolysaccharide-induced depressive-likebehaviors via inhibiting microglia activation and neuroinflammation	Jing Su, 2020	ICR mice	0127: B8	0.83mg/kg	ip	Once	24h after LPS injection	OFT,SPT,TST,FST(4min,SEM,10)
193	Salidroside Ameliorates Depression by Suppressing NLRP3-Mediated Pyroptosis via P2X7/NF-κB/NLRP3 Signaling Pathway	Yuhui Chai, 2022	C57BL/6J mice	0111: B4	1 mg/kg	ip	Repeatedly（Once a day for 5 days）	24 h after the last LPS injection	OFT,SPT,FST
194	Losartan modulates brain inflammation and improves mood disorders and memory impairment induced by innate immune activation: The role of PPAR-γ activation	Hossein Salmani, 2020	BALB/c mice	055: B5	0.25mg/kg	ip	Repeatedly（Once a day for 7 days）	24h after LPS injection	WMW, LAT,NORT,EPM,MBT,FST
195	Schisandra chinensis ameliorates depressive-like behaviors by regulating microbiota-gut-brain axis via its anti-inflammation activity	Tingxu Yan, 2020	C57BL/6J mice	055: B5	1 mg/kg	ip	Once	24h after LPS injection	OFT,TST,FST(4min,SEM,10)
196	Astragaloside IV ameliorates neuroinflammation_x0002_induced depressive-like behaviors in mice via the PPARγ/NF-κB/NLRP3 inflammasome axis	Mei-ting SONG 2018	ICR mice	/	1 mg/kg	ip	Repeatedly（Once a day for 2 days）	24h after final LPS injection	OFT,SPT,TST,FST(4min,SEM,10)
197	The protective effect of 5-O-methylvisammioside on LPS-induced depression in mice by inhibiting the over activation of BV-2 microglia through Nf-κB/ IκB-α pathway	Xialin Suna, 2020	ICR mice	/	0.5mg/kg	ip	Once	24h after LPS injection	OFT,TST,FST(4min,SD,8),EPM
198	Suppressing the Na+/H+ exchanger 1: a new sight to treat depression	Xueyang Deng1, 2019	ICR mice	/	1μl 10 mg/ml	ICV（-2.5mmDV,-1.0mm,-0.5mm AP	Once	24h after LPS injection	OFT,TST,FST(4min,SD,8),EPM
199	The Eph receptor A4 plays a role in demyelination and depression-related behavior	Yuan Li, 2020	C57BL/6J mice	0111: B4	0.5mg/kg	ip	Repeatedly（Once a day for 10 days）	24 h after the last LPS injection	OFT,SPT,TST
200	The sex-specific effects of LPS on depressive-like behavior and oxidative stress in the hippocampus of the mouse	Caitlin E. Millett, 2018	C57BL/6J mice	0127: B8	0.83mg/kg	ip	Once	24h after LPS injection	OFT,FST(6min,SEM,10)
201	Three-Dimensional Analysis of Mouse Habenula Subnuclei Reveals Reduced Volume and Gene Expression in the Lipopolysaccharide-mediated Depression Model	Esther Yang, 2019	C57BL/6J mice	026: B6	0.83mg/kg	ip	Once	24h after LPS injection	TST
202	Repeated administration of LPS exaggerates amphetamine-induced locomotor response and causes learning deficits in mice	Maximilian Tufvesson-Alm, 2020	C57BL/6J mice	0111: B4	0.83mg/kg	ip	Repeatedly (Total of 2 injections of LPS at 16h interval)	24 h after the last LPS injection	LMA,EPM,TFC
203	Malva sylvestris extract alleviates the astrogliosis and inflammatory stress in LPS-induced depression mice	Ye Wu, 2019	/	/	0.25mg/kg	ip	Once	24h after LPS injection, 7 days of administration, behavioral test on day 8	OFT,MWM,EPM,RRT(Rota-rod test)
204	WY-14643, a selective agonist of peroxisome proliferator-activated receptor-α, ameliorates lipopolysaccharide-induced depressive-like behaviors by preventing neuroinflammation and oxido-nitrosative stress in mice	Rongrong Yang, 2017	ICR mice	0111: B4	0.83mg/kg	ip	Once	24h after LPS injection	OFT,SPT,TST,FST(4min,SEM,10)
205	Antidepressant-like Effects of Degraded Porphyran Isolated from Porphyra haitanensis	Li-Tao Yi, 2021	C57BL/6J mice	055: B5	0.83mg/kg	ip	Once	24h after LPS injection	SPT,OFT,FST(4MIN,SEM,12)
206	Geniposide protects depression through BTK/JAK2/STAT1 signaling pathway in lipopolysaccharide-induced depressive mice	Menglin Zheng, 2021	ICR mice	/	0.83mg/kg	ip	Once	24h after LPS injection	OFT,TST,SPT,FST(4min,SD,10)

## Sheet: C57BL6J
			LPS（0.5mg/kg ）			Control
Literature	Strain	Author and year	mean	SD	total	mean	SD	total
113	C57BL/6	Xu-Ben Yu et al., 2018	71.2197	34.2496	12	41.871	27.8358	12
82	C57BL/6 J	Yong He et al., 2020	145.88	18.1474	9	112.234	22.541	9
26	C57BL/6J	Xinnan Zhao et al., 2017	159.702	32.9573	10	103.412	27.4663	10
35	C57BL/6	Niannian Huang et al., 2019	273.647	22.7745	8	175.97	16.617	8
111	C57BL/6	Niannian Huang et al., 2018	272.83	44.8495	8	175.669	27.8995	8
188	C57BL/6J	Willy Jaya Suento et al., 2021	225.402	7.11976	10	181.663	33.2403	10
8	C57BL/6	Min Ma et al., 2016	255.802	32.1734	8	214.465	19.3507	8
102	C57BL/6	Ji-chun Zhang et al., 2016	264.052	15.9304	9	204.097	33.7514	9
150	C57BL/6	Jiancheng Zhang et al., 2020	273.279	12.4011	10	236.897	28.2006	10
			LPS（0.83 mg/kg ）			Control
Literature	Strain	Author	mean	SD	total	mean	SD	total
15	C57BL/6	Yingying Sun et al., 2020	172.079	28.6	12	64.0756	27.94	12
40	C57BL/6J	Zhaoxiang Ren et al., 2017	183.069	20.8946	12	134.921	21.6277	12
80	C57BL/6N	Jian Qiu et al., 2020	116.957	17.864	10	88.9101	14.3278	10
98	C57BL/6J	Yun Wang et al., 2021	196.263	26.7857	10	154.101	22.9828	10
124	C57BL/6	Jing Wang et al., 2018	110.49	15.32	10	64.5	13.31	10
166	C57BL/6J	Man‑Man Zhang et al., 2022	109.27	26.778	8	68.2446	27.0569	8
175	C57BL/6J	Li-Tao Yi et al., 2020	98.3894	36.2467	8	53.6415	28.1258	8
187	C57BL/6	Jia Zhao et al., 2019	88.7779	4.44347	6	79.6571	9.12071	6
205	C57BL/6	Li-Tao Yi et al., 2021	104.488	29.0207	12	77.3746	28.0452	12
49	C57BL/6J	Sheng Yang et al., 2020	244.25	25.535	8	109.03	28.56	8
190	C57BL/6J	Sanchari Basu Mallik 2021	212.78	22.31	6	125.73	38.84	6
58	C57BL/6J	Xue Wang et al., 2020	174.028	43.53	9	104.331	60.948	9
122	C57BL/6J	Jinqiang Zhang et al., 2019	189.467	39.598	8	107.2	27.9071	8
200	C57BL/6J	Caitlin E. Millett 2018	269.383	15.2258	10	246.296	21.0819	10
			LPS（1mg/kg）			Control
Literature	Strain	Author	mean	SD	total	mean	SD	total
46	C57BL/6	Sami Alzarea 2018	143.004	15.6928	8	112.723	13.593	8
55	C57BL/6	Xiao-Hui Tang et al., 2020	173.529	18.4865	8	116.449	21.5675	8
60	C57BL/6	Mingxing Li et al., 2019	143.237	26.7849	9	97.4111	16.4094	9
112	C57BL/6	Cong Lu et al., 2021	137.583	21.8378	10	109.34	15.1185	10
180	C57BL/6	Sixuan Chen 2019	153.048	14.6235	6	103.243	25.4257	6
179	C57BL/6	Ming-Chao He 2020	152.344	29.3409	12	78.6191	24.0409	12
184	C57BL/6	Ming-chao He et al., 2019	167.608	81.65	10	87.1632	17.6771	10
186	C57BL/6	Rui Feng et al., 2019	153.4	21.5351	10	115.6	30.8955	10
5	C57BL/6	Sami Alzarea 2019	147.114	28.4511	7	100.64	22.1664	7
182	C57BL/6	Li Ma et al., 2022	281.613	22.2597	8	218.487	50.4026	8
			LPS（1mg/kg-Once a day for 5 days” ）			Control
Literature	Strain	Author	mean	SD	total	mean	SD	total
199	C57BL/6	Yuan Li,2022	115.85	10.5364	5	61.6607	12.0652	5
33	C57BL/6	Yuan Zhang et al., 2018	165.094	23.0516	11	99.0611	20.0585	11
176	C57BL/6	Tahir Ali,2020	238.728	44.7571	6	122.329	42.7289	6
177	C57BL/6	Tahir Ali,2020	229.966	43.7062	6	139.326	29.3375	6

## Sheet: ICR
				LPS（0.5mg/kg ）			Control
Literature	Strain	Author and year	year	mean	SD	total	mean	SD	total
12	ICR	Dan-Dan Li et al.,2017	2017	97.4858	23.1688	8	43.1468	12.8461	8
48	ICR	Qian Zhe et al.,2016	2016	146.671	14.99	10	49.6919	7.0664	10
116	ICR	Xingbo Bian et al.,2018	2018	120.616	2.449	10	60.9795	6.0031	10
118	ICR	Li-xue Chen et al.,2021	2021	59.9129	8.3878	8	37.5817	11.1474	8
197	ICR	Xialin Suna,2020	2020	70.9877	11.6461	8	47.2428	6.58436	8
				LPS（0.83mg/kg ）			Control
Literature	Strain	Author and year	Year	mean	SD	total	mean	SD	total
50	ICR	Cuizhu Wang et al.,2019	2019	158.134	10.3847	16	121.472	20.6517	16
56	ICR	Ting Li et al.,2020	2020	184.192	25.4373	6	94.4206	50.5862	6
69	ICR	Yun Wang et al., 2018	2018	139.694	34.0177	12	82.7295	38.6473	12
79	ICR	Xi Jiang et al., 2021	2021	147.268	24.2075	6	89.9519	16.9467	6
90	ICR	Yun Wang et al., 2019	2019	144.856	31.8519	10	87.9835	31.5226	10
117	ICR	Xingbo Bian et al., 2019	2019	66.5298	9.22931	10	41.74	10.5615	10
121	ICR	Li Chen 2019	2019	158.272	18.7005	10	107.708	28.5761	10
127	ICR	Tong Chen et al., 2020	2020	93.8829	36.4095	10	42.1962	17.8359	10
168	ICR	Min Chen et al., 2020	2020	170.996	18.6946	12	121.103	33.2708	12
174	ICR	Lianjin Weng et al., 2019	2019	98.5082	25.8382	12	58.4877	18.354	12
183	ICR	Jie Cheng et al., 2021	2021	185.59	18.2941	12	92.579	36.9816	12
192	ICR	Jing Su et al., 2020	2020	139.958	18.237	10	79.7001	13.4538	10
204	ICR	Rongrong Yang et al., 2017	2017	143.325	23.884	10	88.7939	18.0598	10
206	ICR	Menglin Zheng et al., 2021	2021	116.682	9.4701	10	26.6526	11.2513	10
				LPS（1mg/kg ）			Control
Literature	Strain	Author and year	Year	mean	SD	total	mean	SD	total
161	ICR	Only 1 article meets the requirements and cannot be meta-analyzed

## Sheet: Swiss
				LPS（0.83mg/kg）			Control
		Author	year	mean	SD	total	mean	SD	total
7	Swiss	Karina Pereira Luduvico et al., 2020	2020	193.925	21.5387	8	138.197	16.3988	8
74	Swiss	Paloma T. Birmann et al., 2021	2021	178.279	36.8836	8	118.964	38.5504	8
133	Swiss	Chandana Choudhury Barua et al., 2018	2018	132.404	13.8755	6	45.0968	7.60037	6
152	Swiss	Angela M Casaril et al., 2017	2017	179.783	3.06551	6	96.5894	10.1188	6
159	Swiss	Bushra Shal et al.,2019	2019	124.997	3.14511	5	88.6157	4.76017	5
				LPS（0.5mg/kg）			Control
		Author	year	mean	SD	total	mean	SD	total
22	Swiss	E.H. Taniguti et al.,	2022	217.528	21.6317	7	126.388	22.6344	7
94	Swiss	E.H. Taniguti et al.,	2018	211.234	12.4863	7	148.85	25.9851	7
76	Swiss	Rafaela Carneiro Cordeiro et al.,	2019	166.059	34.8491	8	100.182	13.3587	8
				LPS（1mg/kg）			Control
		Author	year	mean	SD	total	mean	SD	total
46	Swiss	Only 1 article meets the requirements and cannot be meta-analyzed
